# Supplementary material for: Associations between the gut microbiome and metabolome in early life
Source: BMC Microbiol. 2021 Aug 28;21:238. doi: 10.1186/s12866-021-02282-3 (PMC8400760; doi:10.1186/s12866-021-02282-3)
Supplement: Supplementary file 2 — Additional file 2. Pairs of microbes and targeted metabolites with significant spearman correlations at q-value < 0.05 with their correlation values for each time point. [file 12866_2021_2282_MOESM2_ESM.xlsx]

## Sheet: sig_corr_tar_6W
Genus	met	corr	p_val
Enterococcus	Phenylalanine	0.411	< 0.001
Enterococcus	Leucine	0.403	< 0.001
Propionibacterium	Propylene glycol	0.398	< 0.001
Enterococcus	Asparagine	0.392	< 0.001
Staphylococcus	Glycerol	0.377	< 0.001
Enterococcus	Methionine	0.376	< 0.001
Enterococcus	Lysine	0.371	< 0.001
Enterococcus	Cholate	0.365	< 0.001
Enterococcus	Propionate	0.361	< 0.001
Enterococcus	Valine	0.361	< 0.001
Enterococcus	Glycine	0.358	< 0.001
Enterococcus	Tryptophan	0.358	< 0.001
Bacteroides	Succinate	0.355	< 0.001
Enterococcus	Butyrate	0.353	< 0.001
Enterococcus	Uracil	0.353	< 0.001
Bacteroides	Glucose	0.345	< 0.001
Enterococcus	Glutamate	0.337	< 0.001
Gemella	Glycerol	0.337	< 0.001
Clostridium_sensu_stricto_1	Butyrate	0.333	0.001
Enterococcus	Isoleucine	0.326	0.001
Corynebacterium_1	Glycerol	0.324	0.001
Haemophilus	Propylene glycol	0.322	0.001
Pseudomonas	Propylene glycol	0.308	0.002
Acinetobacter	Propylene glycol	0.308	0.002
Enterococcus	Malonate	0.302	0.002
Gemella	Fucose	0.297	0.003
Enterococcus	Inosine	0.297	0.003
Escherichia/Shigella	Fumarate	0.288	0.004
Pseudomonas	Glycerol	0.286	0.004
Prevotella_9	Glycerol	0.286	0.004
Haemophilus	Glycerol	0.285	0.004
Enterococcus	Acetate	0.282	0.005
Bacteroides	Fumarate	0.281	0.005
Staphylococcus	Fucose	0.279	0.005
Propionibacterium	Glycerol	0.279	0.005
Clostridium_sensu_stricto_1	Maltose	0.278	0.005
Enterococcus	Histidine	0.272	0.006
Prevotella_9	Propylene glycol	0.269	0.007
Enterococcus	Threonine	0.267	0.007
Staphylococcus	Glucose	0.265	0.008
Gemella	Glucose	0.26	0.01
Flavonifractor	Butyrate	0.259	0.01
Pseudomonas	Glucose	0.258	0.01
Enterococcus	Lactate	0.253	0.013
Enterococcus	Proline	0.253	0.013
Flavonifractor	Methionine	0.252	0.013
Dolosigranulum	Glycerol	0.251	0.014
Acinetobacter	Glycerol	0.25	0.014
Flavonifractor	Isoleucine	0.245	0.017
Propionibacterium	Glucose	0.243	0.018
Corynebacterium_1	Propylene glycol	0.24	0.02
Veillonella	Glycerol	0.235	0.023
Flavonifractor	Valine	0.235	0.023
Flavonifractor	Tyrosine	0.234	0.024
Enterococcus	Tyrosine	0.234	0.023
Pseudomonas	Fucose	0.233	0.024
Gemella	Propylene glycol	0.23	0.027
Clostridium_sensu_stricto_1	Asparagine	0.227	0.03
Alistipes	Glucose	0.224	0.032
Propionibacterium	Fucose	0.223	0.034
Bifidobacterium	Propylene glycol	0.221	0.036
Corynebacterium_1	Fucose	0.219	0.037
Streptococcus	Maltose	0.219	0.038
Haemophilus	Fucose	0.217	0.04
Parabacteroides	Propylene glycol	0.216	0.042
Flavonifractor	Phenylalanine	0.214	0.044
Alistipes	Propylene glycol	0.214	0.044
Haemophilus	Glucose	0.212	0.046
Alistipes	Glycerol	0.212	0.046
Flavonifractor	Leucine	0.21	0.049
Haemophilus	Valine	-0.209	0.05
Parabacteroides	Leucine	-0.21	0.049
Rothia	Phenylalanine	-0.21	0.049
Atopobium	Propionate	-0.211	0.047
Bifidobacterium	Propionate	-0.212	0.046
Bacteroides	Asparagine	-0.213	0.045
Alistipes	Valine	-0.213	0.044
Streptococcus	Alanine	-0.215	0.042
Varibaculum	Asparagine	-0.215	0.043
Pseudomonas	Uracil	-0.215	0.042
Prevotella_9	Propionate	-0.216	0.041
Anaerostipes	Uracil	-0.216	0.041
Bifidobacterium	Isoleucine	-0.217	0.04
Collinsella	Tryptophan	-0.217	0.041
Bifidobacterium	Asparagine	-0.218	0.039
Dolosigranulum	Nicotinate	-0.218	0.039
Parabacteroides	Tryptophan	-0.218	0.039
Dolosigranulum	Tryptophan	-0.218	0.039
Dolosigranulum	Acetate	-0.22	0.037
Atopobium	p-Methylhistidine	-0.22	0.037
Escherichia/Shigella	Formate	-0.221	0.036
Propionibacterium	Isobutyrate	-0.221	0.035
Citrobacter	Uracil	-0.221	0.035
Parabacteroides	Butyrate	-0.223	0.034
Veillonella	Fumarate	-0.223	0.033
Streptococcus	Uracil	-0.223	0.033
Propionibacterium	Aspartate	-0.224	0.033
Rothia	Tryptophan	-0.224	0.032
Alistipes	Acetate	-0.225	0.032
Dolosigranulum	Malonate	-0.225	0.032
Rothia	Butyrate	-0.226	0.031
Staphylococcus	Threonine	-0.226	0.031
Haemophilus	Inosine	-0.227	0.03
Acinetobacter	Methionine	-0.227	0.03
Terrisporobacter	Propionate	-0.227	0.03
Corynebacterium_1	Lysine	-0.23	0.027
Finegoldia	Uracil	-0.23	0.027
Pseudomonas	Malonate	-0.231	0.026
Varibaculum	Butyrate	-0.233	0.024
Gemella	Alanine	-0.235	0.023
Alistipes	p-Methylhistidine	-0.235	0.023
Alistipes	Cholate	-0.236	0.022
Anaerostipes	Tryptophan	-0.236	0.022
Haemophilus	Phenylalanine	-0.237	0.022
Staphylococcus	Phenylalanine	-0.237	0.022
Staphylococcus	Tryptophan	-0.237	0.022
Parabacteroides	p-Methylhistidine	-0.237	0.022
Pseudomonas	Glutamate	-0.238	0.021
Staphylococcus	Valine	-0.238	0.021
Streptococcus	Glutamate	-0.239	0.021
Haemophilus	Isoleucine	-0.24	0.02
Peptoclostridium	p-Methylhistidine	-0.24	0.02
Escherichia/Shigella	Glutamate	-0.241	0.019
Alistipes	Lysine	-0.241	0.019
Haemophilus	Nicotinate	-0.241	0.019
Streptococcus	Propionate	-0.241	0.019
Acinetobacter	Uracil	-0.241	0.019
Haemophilus	Isobutyrate	-0.242	0.019
Staphylococcus	Uridine	-0.242	0.019
Alistipes	Histidine	-0.243	0.018
Alistipes	Tyrosine	-0.243	0.018
Corynebacterium_1	Glutamate	-0.245	0.017
Gemella	Aspartate	-0.248	0.015
Gemella	Proline	-0.248	0.015
Gemella	Valine	-0.248	0.015
Alistipes	Glutamate	-0.249	0.015
Bifidobacterium	Methionine	-0.25	0.014
Corynebacterium_1	p-Methylhistidine	-0.251	0.014
Alistipes	Methionine	-0.256	0.011
Pseudomonas	Butyrate	-0.257	0.011
Acinetobacter	Lysine	-0.257	0.011
Streptococcus	Nicotinate	-0.257	0.011
Streptococcus	Cholate	-0.259	0.01
Corynebacterium_1	Cholate	-0.26	0.01
Dolosigranulum	Cholate	-0.26	0.01
Staphylococcus	Methionine	-0.26	0.01
Propionibacterium	Tryptophan	-0.26	0.01
Propionibacterium	Histidine	-0.261	0.01
Dolosigranulum	Lysine	-0.261	0.01
Alistipes	Proline	-0.262	0.009
Alistipes	Asparagine	-0.266	0.008
Gemella	Phenylalanine	-0.266	0.008
Staphylococcus	Tyrosine	-0.267	0.007
Alistipes	Isoleucine	-0.268	0.007
Corynebacterium_1	Malonate	-0.268	0.007
Rothia	p-Methylhistidine	-0.269	0.007
Propionibacterium	Acetate	-0.271	0.007
Staphylococcus	Asparagine	-0.273	0.006
Staphylococcus	Isoleucine	-0.273	0.006
Staphylococcus	Proline	-0.273	0.006
Dolosigranulum	Tyrosine	-0.273	0.006
Acinetobacter	Asparagine	-0.275	0.006
Propionibacterium	Lactate	-0.275	0.006
Alistipes	Leucine	-0.275	0.006
Prevotella_9	p-Methylhistidine	-0.275	0.006
Propionibacterium	Asparagine	-0.276	0.006
Bifidobacterium	Phenylalanine	-0.276	0.006
Propionibacterium	p-Methylhistidine	-0.276	0.006
Propionibacterium	Nicotinate	-0.277	0.005
Staphylococcus	Aspartate	-0.278	0.005
Corynebacterium_1	Butyrate	-0.278	0.005
Bacteroides	Butyrate	-0.278	0.005
Gemella	Asparagine	-0.279	0.005
Bifidobacterium	Leucine	-0.279	0.005
Alistipes	Tryptophan	-0.28	0.005
Acinetobacter	Glutamate	-0.281	0.005
Haemophilus	Methionine	-0.281	0.005
Bifidobacterium	Tyrosine	-0.282	0.005
Pseudomonas	Propionate	-0.283	0.004
Dolosigranulum	Isoleucine	-0.284	0.005
Gemella	Lysine	-0.284	0.004
Dolosigranulum	Phenylalanine	-0.284	0.005
Alistipes	Malonate	-0.285	0.004
Gemella	Tyrosine	-0.286	0.004
Rothia	Acetate	-0.287	0.004
Propionibacterium	Cholate	-0.287	0.004
Dolosigranulum	Methionine	-0.287	0.004
Staphylococcus	Cholate	-0.288	0.004
Alistipes	Phenylalanine	-0.29	0.004
Haemophilus	Cholate	-0.292	0.003
Haemophilus	Leucine	-0.293	0.003
Dolosigranulum	Leucine	-0.293	0.003
Gemella	Leucine	-0.293	0.003
Gemella	Nicotinate	-0.293	0.003
Haemophilus	Proline	-0.293	0.003
Atopobium	Uracil	-0.294	0.003
Propionibacterium	Alanine	-0.296	0.003
Acinetobacter	Butyrate	-0.296	0.003
Bifidobacterium	Inosine	-0.296	0.003
Haemophilus	Asparagine	-0.299	0.002
Haemophilus	Uracil	-0.299	0.002
Haemophilus	Acetate	-0.301	0.002
Staphylococcus	Isobutyrate	-0.303	0.002
Alistipes	Uracil	-0.303	0.002
Staphylococcus	Leucine	-0.304	0.002
Gemella	Isobutyrate	-0.305	0.002
Gemella	Acetate	-0.307	0.002
Corynebacterium_1	Uracil	-0.309	0.002
Alistipes	Butyrate	-0.31	0.002
Rothia	Propionate	-0.316	0.001
Dolosigranulum	Glutamate	-0.317	0.001
Gemella	Cholate	-0.319	0.001
Staphylococcus	Uracil	-0.32	0.001
Gemella	Isoleucine	-0.321	0.001
Terrisporobacter	Uracil	-0.321	0.001
Dolosigranulum	Uracil	-0.324	0.001
Gemella	Methionine	-0.325	0.001
Haemophilus	Lysine	-0.326	0.001
Bifidobacterium	Butyrate	-0.33	0.001
Rothia	Uracil	-0.33	0.001
Dolosigranulum	Butyrate	-0.332	0.001
Enterococcus	Glucose	-0.333	0.001
Propionibacterium	Valine	-0.333	0.001
Propionibacterium	Tyrosine	-0.335	< 0.001
Gemella	Malonate	-0.337	< 0.001
Propionibacterium	Malonate	-0.339	< 0.001
Staphylococcus	Malonate	-0.34	< 0.001
Propionibacterium	Isoleucine	-0.341	< 0.001
Haemophilus	Glutamate	-0.342	< 0.001
Acinetobacter	Propionate	-0.342	< 0.001
Escherichia/Shigella	Asparagine	-0.343	< 0.001
Acinetobacter	Malonate	-0.346	< 0.001
Staphylococcus	Glutamate	-0.351	< 0.001
Staphylococcus	Acetate	-0.354	< 0.001
Propionibacterium	Phenylalanine	-0.355	< 0.001
Propionibacterium	Glutamate	-0.357	< 0.001
Propionibacterium	Methionine	-0.357	< 0.001
Staphylococcus	Nicotinate	-0.362	< 0.001
Alistipes	Propionate	-0.366	< 0.001
Bifidobacterium	Maltose	-0.369	< 0.001
Propionibacterium	Proline	-0.37	< 0.001
Gemella	Glutamate	-0.378	< 0.001
Gemella	Uracil	-0.386	< 0.001
Propionibacterium	Leucine	-0.387	< 0.001
Propionibacterium	Uracil	-0.387	< 0.001
Staphylococcus	Butyrate	-0.388	< 0.001
Corynebacterium_1	Propionate	-0.392	< 0.001
Dolosigranulum	Propionate	-0.392	< 0.001
Gemella	Butyrate	-0.396	< 0.001
Staphylococcus	Lysine	-0.401	< 0.001
Propionibacterium	Lysine	-0.402	< 0.001
Haemophilus	Malonate	-0.405	< 0.001
Propionibacterium	Propionate	-0.412	< 0.001
Haemophilus	Butyrate	-0.416	< 0.001
Gemella	Propionate	-0.42	< 0.001
Haemophilus	Propionate	-0.433	< 0.001
Staphylococcus	Propionate	-0.44	< 0.001
Propionibacterium	Butyrate	-0.441	< 0.001

## Sheet: sig_corr_tar_12M
Genus	met	corr	p_val
Roseburia	Butyrate	0.366	< 0.001
Enterococcus	Lactate	0.325	< 0.001
Bifidobacterium	Lactate	0.322	< 0.001
Blautia	Succinate	0.321	< 0.001
Faecalibacterium	Butyrate	0.288	< 0.001
Bifidobacterium	Propylene glycol	0.261	0.001
Enterococcus	Propylene glycol	0.259	0.001
Haemophilus	Fucose	0.258	0.001
Ruminiclostridium_5	Tyrosine	0.248	0.003
Clostridium_sensu_stricto_1	Succinate	0.242	0.004
Ruminiclostridium_5	Phenylalanine	0.239	0.004
Actinomyces	Lactate	0.236	0.005
Anaerostipes	Butyrate	0.233	0.005
Bilophila	Formate	0.232	0.005
Terrisporobacter	Succinate	0.228	0.006
Ruminiclostridium_5	Isoleucine	0.227	0.006
Ruminiclostridium_5	Methionine	0.226	0.007
Bilophila	Propylene glycol	0.223	0.009
Ruminiclostridium_5	Inosine	0.221	0.009
Escherichia/Shigella	Lactate	0.219	0.01
Eisenbergiella	Proline	0.218	0.01
Eisenbergiella	Glycine	0.212	0.012
Actinomyces	Formate	0.211	0.013
Anaerotruncus	Propionate	0.211	0.013
Erysipelatoclostridium	Cholate	0.209	0.014
Ruminococcaceae_UCG-014	Formate	0.207	0.015
Gemella	Lactate	0.207	0.015
Finegoldia	Lactate	0.207	0.015
Subdoligranulum	Lactate	0.206	0.015
Ruminiclostridium_5	Tryptophan	0.206	0.015
Veillonella	Fucose	0.204	0.016
Flavonifractor	Propionate	0.204	0.016
Enterococcus	Alanine	0.203	0.016
Dialister	Lactate	0.202	0.016
Ruminiclostridium_5	Leucine	0.202	0.016
Anaerostipes	Propionate	0.202	0.017
Ruminiclostridium_9	Formate	0.198	0.02
Romboutsia	Cholate	0.197	0.02
Ruminiclostridium_5	Valine	0.197	0.02
Phascolarctobacterium	Formate	0.196	0.021
Peptoclostridium	Lactate	0.196	0.021
Phascolarctobacterium	Propylene glycol	0.195	0.021
Ruminiclostridium_6	Formate	0.194	0.023
Peptoclostridium	Fucose	0.193	0.023
Ruminococcaceae_UCG-004	Lactate	0.193	0.023
Terrisporobacter	Cholate	0.192	0.024
Ruminiclostridium_5	Glutamate	0.192	0.024
Parabacteroides	Fumarate	0.191	0.025
Eisenbergiella	Threonine	0.191	0.025
Bilophila	Threonine	0.19	0.026
Granulicatella	Cholate	0.187	0.03
Bacteroides	Propionate	0.187	0.03
Phascolarctobacterium	Fucose	0.186	0.03
Intestinimonas	Propylene glycol	0.186	0.03
Actinomyces	Alanine	0.184	0.034
Bifidobacterium	Alanine	0.183	0.034
Blautia	Glucose	0.182	0.036
Erysipelatoclostridium	Malonate	0.182	0.036
Granulicatella	Lactate	0.181	0.037
Actinomyces	Fucose	0.18	0.038
Actinomyces	Glycine	0.18	0.038
Tyzzerella_4	Tryptophan	0.18	0.038
Ruminococcaceae_UCG-013	Butyrate	0.178	0.04
Collinsella	Isobutyrate	0.178	0.041
Lactobacillus	Lactate	0.178	0.04
Ruminiclostridium_5	Uracil	0.178	0.04
Ruminiclostridium_6	Fucose	0.177	0.041
Actinomyces	Propylene glycol	0.177	0.041
Lactobacillus	Propylene glycol	0.177	0.041
Ruminiclostridium_9	Threonine	0.177	0.041
Ruminiclostridium_5	Uridine	0.177	0.041
Turicibacter	Glucose	0.176	0.042
Coprococcus_3	Lactate	0.176	0.043
Sellimonas	Propionate	0.175	0.044
Acinetobacter	Cholate	0.174	0.045
Coprococcus_3	Fucose	0.174	0.045
Enterobacter	Fucose	0.174	0.045
Ruminiclostridium_6	Lactate	0.174	0.045
Eggerthella	Malonate	0.174	0.045
Erysipelatoclostridium	Methionine	0.173	0.047
Eggerthella	Propylene glycol	0.173	0.046
Roseburia	Succinate	0.173	0.047
Oscillibacter	Uracil	0.173	0.046
Flavonifractor	Methionine	0.172	0.047
Flavonifractor	Nicotinate	0.172	0.047
Tyzzerella_4	Tyrosine	0.172	0.048
Ruminiclostridium_5	Propionate	0.171	0.049
Lachnoclostridium	Lactate	-0.17	0.05
Lachnospira	Uridine	-0.17	0.05
Subdoligranulum	Leucine	-0.171	0.049
Lachnospira	Tryptophan	-0.171	0.049
Clostridium_sensu_stricto_1	Phenylalanine	-0.172	0.047
Sutterella	Propionate	-0.172	0.048
Dialister	Propionate	-0.172	0.048
Dialister	Butyrate	-0.173	0.046
Enterococcus	Butyrate	-0.173	0.046
Finegoldia	Butyrate	-0.173	0.046
Bifidobacterium	Propionate	-0.174	0.045
Bacteroides	Alanine	-0.175	0.044
Lactobacillus	Leucine	-0.175	0.043
Finegoldia	Uracil	-0.175	0.045
Phascolarctobacterium	Butyrate	-0.176	0.043
Roseburia	Propylene glycol	-0.177	0.041
Klebsiella	Uracil	-0.177	0.041
Bifidobacterium	Butyrate	-0.178	0.041
Klebsiella	Leucine	-0.178	0.04
Subdoligranulum	Tyrosine	-0.178	0.041
Dialister	Glutamate	-0.179	0.039
Finegoldia	Inosine	-0.179	0.039
Clostridium_sensu_stricto_1	Uracil	-0.179	0.039
Clostridium_sensu_stricto_1	Valine	-0.179	0.039
Haemophilus	Isobutyrate	-0.18	0.038
Haemophilus	Methionine	-0.18	0.038
Klebsiella	Phenylalanine	-0.18	0.038
Clostridium_sensu_stricto_1	Tryptophan	-0.181	0.037
Megasphaera	Tryptophan	-0.181	0.037
Enterobacter	Butyrate	-0.182	0.036
Clostridium_sensu_stricto_1	Proline	-0.182	0.036
Lactobacillus	Valine	-0.184	0.033
Lachnoclostridium	Alanine	-0.185	0.031
Escherichia/Shigella	Uracil	-0.185	0.031
Bifidobacterium	Phenylalanine	-0.186	0.03
Coprococcus_3	Uracil	-0.186	0.03
Clostridium_sensu_stricto_1	Isoleucine	-0.187	0.03
Intestinibacter	Formate	-0.188	0.028
Ruminiclostridium_6	Butyrate	-0.189	0.027
Ruminococcaceae_UCG-004	Butyrate	-0.189	0.027
Subdoligranulum	Inosine	-0.189	0.027
Bifidobacterium	Isoleucine	-0.19	0.026
Haemophilus	Isoleucine	-0.19	0.026
Megasphaera	Inosine	-0.191	0.025
Clostridium_sensu_stricto_1	Leucine	-0.191	0.025
Parasutterella	Butyrate	-0.193	0.023
Subdoligranulum	Isoleucine	-0.193	0.023
Veillonella	Methionine	-0.193	0.023
Butyricicoccus	Cholate	-0.194	0.023
Clostridium_sensu_stricto_1	Glycine	-0.195	0.021
Lactobacillus	Inosine	-0.195	0.021
Klebsiella	Methionine	-0.196	0.021
Veillonella	Phenylalanine	-0.197	0.02
Dialister	Phenylalanine	-0.197	0.02
Lachnospira	Proline	-0.197	0.02
Lachnospira	Aspartate	-0.199	0.019
Dialister	Methionine	-0.199	0.019
Coprococcus_3	Propionate	-0.199	0.019
Dialister	Valine	-0.199	0.019
Lachnospira	Phenylalanine	-0.2	0.018
Klebsiella	Propionate	-0.2	0.018
Haemophilus	Propionate	-0.202	0.017
Peptoclostridium	Uracil	-0.202	0.016
Lachnospira	Isoleucine	-0.203	0.016
Prevotella_9	Butyrate	-0.204	0.016
Lachnospiraceae_NK4A136_group	Isobutyrate	-0.204	0.016
Veillonella	Isoleucine	-0.204	0.016
Dialister	Leucine	-0.204	0.016
Veillonella	Valine	-0.204	0.016
Robinsoniella	Butyrate	-0.206	0.015
Phascolarctobacterium	Succinate	-0.206	0.015
Lactobacillus	Methionine	-0.207	0.015
Bifidobacterium	Succinate	-0.207	0.015
Actinomyces	Butyrate	-0.208	0.015
Family_XIII_AD3011_group	Butyrate	-0.208	0.015
Clostridium_sensu_stricto_1	Propylene glycol	-0.211	0.013
Bifidobacterium	Tyrosine	-0.211	0.013
Bifidobacterium	Uridine	-0.211	0.013
Klebsiella	Isoleucine	-0.212	0.013
Hungatella	Lactate	-0.212	0.013
Ruminococcus_1	Propionate	-0.212	0.012
Veillonella	Leucine	-0.214	0.012
Family_XIII_AD3011_group	Malonate	-0.214	0.012
Dialister	Tyrosine	-0.214	0.012
Bacteroides	Lactate	-0.215	0.011
Megasphaera	Glutamate	-0.216	0.011
Enterococcus	Tyrosine	-0.216	0.01
Lachnospira	Methionine	-0.217	0.01
Lachnospira	Leucine	-0.218	0.01
Lactobacillus	Phenylalanine	-0.218	0.01
Lachnospira	Propionate	-0.218	0.01
Klebsiella	Tyrosine	-0.219	0.01
Acinetobacter	Butyrate	-0.22	0.01
Ruminococcaceae_UCG-014	Butyrate	-0.221	0.009
Lachnoclostridium	Succinate	-0.221	0.009
Lachnospira	Valine	-0.221	0.009
Bifidobacterium	Methionine	-0.229	0.006
Lactobacillus	Isoleucine	-0.23	0.006
Anaerotruncus	Nicotinate	-0.233	0.005
Subdoligranulum	Propionate	-0.234	0.005
Megasphaera	Butyrate	-0.235	0.005
Tyzzerella	Butyrate	-0.235	0.005
Megasphaera	Propionate	-0.235	0.005
Dialister	Isoleucine	-0.237	0.004
Clostridium_sensu_stricto_1	Threonine	-0.238	0.004
Haemophilus	Glutamate	-0.239	0.004
Megasphaera	Uridine	-0.239	0.004
Lactobacillus	Tyrosine	-0.241	0.004
Lachnospira	Glycine	-0.243	0.004
Bilophila	Butyrate	-0.245	0.003
Haemophilus	Uracil	-0.25	0.002
Lactobacillus	Uracil	-0.257	0.001
Flavonifractor	Lactate	-0.259	0.001
Sutterella	Butyrate	-0.261	0.001
Peptoclostridium	Butyrate	-0.268	0.001
Megasphaera	Leucine	-0.27	0.001
Megasphaera	Valine	-0.27	0.001
Clostridium_sensu_stricto_1	Propionate	-0.272	0.001
Dialister	Uracil	-0.278	< 0.001
Megasphaera	Phenylalanine	-0.281	< 0.001
Anaerostipes	Lactate	-0.286	< 0.001
Bifidobacterium	Inosine	-0.293	< 0.001
Megasphaera	Methionine	-0.302	< 0.001
Megasphaera	Tyrosine	-0.318	< 0.001
Megasphaera	Isoleucine	-0.327	< 0.001
Veillonella	Uracil	-0.328	< 0.001
Megasphaera	Uracil	-0.354	< 0.001
