# Supplementary material for: Associations between the gut microbiome and metabolome in early life
Source: BMC Microbiol. 2021 Aug 28;21:238. doi: 10.1186/s12866-021-02282-3 (PMC8400760; doi:10.1186/s12866-021-02282-3)
Supplement: Supplementary file 3 — Additional file 3. List of targeted metabolites with predictive R2 > 0 or spearman correlation > 0.3 for each model across all time points. [file 12866_2021_2282_MOESM3_ESM.xlsx]

## Sheet: 6W_corr
metabolite	model	mean	lower	upper
Acetate	enet	0.355	0.343	0.368
Acetate	spls	0.408	0.395	0.42
Asparagine	enet	0.51	0.499	0.521
Asparagine	rf	0.459	0.448	0.47
Asparagine	spls	0.473	0.462	0.484
Asparagine	svm	0.452	0.441	0.463
Aspartate	enet	0.335	0.319	0.351
Aspartate	rf	0.428	0.412	0.445
Aspartate	spls	0.324	0.307	0.34
Butyrate	enet	0.669	0.656	0.682
Butyrate	rf	0.581	0.568	0.593
Butyrate	spls	0.657	0.644	0.67
Butyrate	svm	0.576	0.563	0.589
Cholate	enet	0.363	0.35	0.376
Cholate	rf	0.394	0.381	0.407
Cholate	spls	0.378	0.365	0.391
Cholate	svm	0.404	0.39	0.417
Fumarate	svm	0.32	0.307	0.332
Glucose	enet	0.394	0.381	0.407
Glucose	spls	0.369	0.356	0.382
Glucose	svm	0.336	0.323	0.349
Glutamate	enet	0.449	0.421	0.477
Glutamate	rf	0.437	0.408	0.464
Glutamate	spls	0.467	0.439	0.495
Glutamate	svm	0.462	0.433	0.49
Glycerol	enet	0.405	0.382	0.428
Glycerol	rf	0.438	0.415	0.46
Glycerol	spls	0.364	0.341	0.387
Glycerol	svm	0.387	0.365	0.41
Inosine	enet	0.347	0.319	0.376
Isobutyrate	enet	0.361	0.343	0.38
Isobutyrate	spls	0.354	0.336	0.373
Isoleucine	enet	0.398	0.387	0.41
Isoleucine	rf	0.387	0.376	0.398
Isoleucine	spls	0.454	0.443	0.465
Isoleucine	svm	0.376	0.365	0.388
Leucine	enet	0.497	0.485	0.508
Leucine	rf	0.399	0.387	0.41
Leucine	spls	0.521	0.509	0.532
Leucine	svm	0.425	0.414	0.437
Lysine	enet	0.501	0.488	0.515
Lysine	rf	0.454	0.441	0.468
Lysine	spls	0.49	0.476	0.504
Lysine	svm	0.411	0.397	0.425
Malonate	enet	0.443	0.433	0.453
Malonate	rf	0.411	0.401	0.421
Malonate	spls	0.467	0.457	0.477
Malonate	svm	0.449	0.438	0.459
Maltose	enet	0.347	0.336	0.359
Maltose	rf	0.354	0.343	0.366
Maltose	spls	0.318	0.306	0.329
Maltose	svm	0.364	0.353	0.375
Methionine	enet	0.482	0.469	0.494
Methionine	rf	0.396	0.384	0.408
Methionine	spls	0.494	0.482	0.507
Methionine	svm	0.442	0.429	0.454
Nicotinate	enet	0.376	0.364	0.389
Nicotinate	rf	0.337	0.324	0.35
Nicotinate	spls	0.396	0.384	0.409
Phenylalanine	enet	0.464	0.452	0.477
Phenylalanine	rf	0.397	0.385	0.409
Phenylalanine	spls	0.484	0.473	0.496
Phenylalanine	svm	0.395	0.383	0.407
Proline	enet	0.35	0.337	0.364
Proline	spls	0.357	0.343	0.37
Propionate	enet	0.615	0.603	0.626
Propionate	rf	0.55	0.538	0.561
Propionate	spls	0.614	0.603	0.626
Propionate	svm	0.556	0.545	0.567
Propylene glycol	enet	0.381	0.369	0.393
Propylene glycol	rf	0.368	0.356	0.379
Propylene glycol	spls	0.387	0.375	0.399
Propylene glycol	svm	0.343	0.331	0.355
Tyrosine	enet	0.352	0.341	0.363
Tyrosine	rf	0.334	0.322	0.345
Tyrosine	spls	0.397	0.385	0.409
Tyrosine	svm	0.355	0.343	0.366
Uracil	enet	0.515	0.492	0.539
Uracil	rf	0.481	0.457	0.505
Uracil	spls	0.482	0.458	0.506
Uracil	svm	0.451	0.428	0.476
Valine	enet	0.399	0.386	0.412
Valine	rf	0.329	0.316	0.342
Valine	spls	0.417	0.404	0.43
Valine	svm	0.323	0.31	0.337

## Sheet: 6W_r2
name	model	mean	lower	upper
Butyrate	enet	0.118	0.05	0.184
Butyrate	rf	0.085	0.018	0.151
Glycerol	rf	0.041	0.012	0.068
Isobutyrate	enet	0.037	0.012	0.062
Isoleucine	rf	0.02	0.008	0.032
Isoleucine	spls	0.047	0.034	0.059
Isoleucine	svm	0.018	0.006	0.03
Leucine	enet	0.05	0.032	0.068
Leucine	rf	0.024	0.006	0.041
Leucine	spls	0.072	0.055	0.089
Leucine	svm	0.032	0.015	0.049
Methionine	enet	0.04	0.026	0.055
Methionine	spls	0.03	0.016	0.045
Methionine	svm	0.042	0.027	0.056
Phenylalanine	enet	0.037	0.02	0.053
Phenylalanine	rf	0.025	0.009	0.042
Phenylalanine	spls	0.055	0.039	0.072
Tyrosine	spls	0.019	0.006	0.033

## Sheet: 12M_corr
name	model	mean	lower	upper
Butyrate	enet	0.407	0.386	0.428
Butyrate	rf	0.388	0.367	0.411
Butyrate	spls	0.414	0.393	0.436
Butyrate	svm	0.364	0.343	0.386
Glycine	enet	0.323	0.301	0.344
Inosine	enet	0.358	0.341	0.376
Inosine	rf	0.368	0.351	0.386
Isobutyrate	rf	0.367	0.351	0.383
Isobutyrate	svm	0.369	0.352	0.385
Isoleucine	enet	0.397	0.375	0.419
Isoleucine	rf	0.399	0.376	0.421
Isoleucine	spls	0.379	0.357	0.402
Isoleucine	svm	0.424	0.401	0.447
Lactate	enet	0.434	0.412	0.454
Lactate	rf	0.34	0.319	0.361
Lactate	spls	0.41	0.389	0.43
Lactate	svm	0.403	0.382	0.424
Leucine	enet	0.332	0.304	0.362
Leucine	rf	0.372	0.342	0.401
Leucine	svm	0.392	0.363	0.421
Methionine	enet	0.383	0.363	0.404
Methionine	rf	0.387	0.365	0.407
Methionine	spls	0.388	0.367	0.408
Methionine	svm	0.417	0.396	0.438
Phenylalanine	enet	0.35	0.339	0.361
Phenylalanine	rf	0.346	0.334	0.357
Phenylalanine	spls	0.318	0.307	0.329
Phenylalanine	svm	0.368	0.356	0.379
Propionate	enet	0.416	0.395	0.435
Propionate	rf	0.414	0.393	0.434
Propionate	spls	0.376	0.356	0.397
Propionate	svm	0.435	0.415	0.456
Succinate	enet	0.549	0.53	0.567
Succinate	rf	0.474	0.455	0.492
Succinate	spls	0.508	0.49	0.526
Succinate	svm	0.478	0.459	0.496
Tyrosine	enet	0.344	0.335	0.353
Tyrosine	rf	0.369	0.36	0.378
Tyrosine	spls	0.37	0.361	0.379
Tyrosine	svm	0.385	0.376	0.393
Uracil	enet	0.42	0.411	0.429
Uracil	rf	0.46	0.45	0.469
Uracil	spls	0.409	0.399	0.418
Uracil	svm	0.407	0.398	0.416
Valine	enet	0.342	0.327	0.357
Valine	rf	0.353	0.338	0.368
Valine	spls	0.351	0.336	0.366
Valine	svm	0.379	0.364	0.394

## Sheet: 12M_r2
name	model	mean	lower	upper
Butyrate	spls	0.028	0.004	0.054
Formate	rf	0.027	0.015	0.039
Inosine	rf	0.018	0.001	0.036
Isobutyrate	rf	0.021	0.007	0.036
Isoleucine	enet	0.051	0.025	0.077
Isoleucine	rf	0.037	0.011	0.063
Isoleucine	svm	0.076	0.05	0.102
Lactate	enet	0.081	0.043	0.12
Lactate	spls	0.066	0.027	0.107
Leucine	enet	0.031	0.012	0.05
Leucine	rf	0.034	0.014	0.052
Leucine	svm	0.063	0.043	0.081
Methionine	enet	0.049	0.019	0.077
Methionine	rf	0.042	0.012	0.071
Methionine	spls	0.062	0.033	0.091
Methionine	svm	0.077	0.048	0.106
Phenylalanine	enet	0.028	0.01	0.045
Phenylalanine	svm	0.032	0.014	0.049
Propionate	svm	0.048	0.017	0.079
Propylene glycol	rf	0.087	0.071	0.103
Propylene glycol	spls	0.046	0.03	0.061
Tyrosine	enet	0.023	0.015	0.031
Tyrosine	rf	0.034	0.026	0.042
Tyrosine	spls	0.039	0.03	0.047
Tyrosine	svm	0.051	0.043	0.059
Uracil	enet	0.075	0.065	0.086
Uracil	rf	0.076	0.065	0.087
Uracil	spls	0.075	0.064	0.086
Uracil	svm	0.074	0.064	0.085
Valine	enet	0.024	0.01	0.038
Valine	rf	0.019	0.004	0.033
Valine	svm	0.043	0.028	0.057
